# Supplementary material for: Epidemiology of tuberculosis in foreign students in Japan, 2015–2019: a comparison with the notification rates in their countries of origin
Source: Epidemiol Infect. 2021 Aug 20;149:e202. doi: 10.1017/S0950268821001977 (PMC8447047; doi:10.1017/S0950268821001977)
Supplement: Supplementary file 1 [file S0950268821001977sup001.xlsx]

## Sheet: Age of foreign students wTB by 
Epidemiology and Infection
Epidemiology of tuberculosis in foreign students in Japan, 2015–2019: a comparison with the notification rates in their countries of origin.
Ota M, Nishimura T, Uchimura K, and Hirao S.
2015
	Foreign students with TB
	Age	Number of students with TB	Detected by screening
	18	11	4
	19	17	10
	20	25	14
	21	28	18
	22	36	20
	23	34	20
	24	35	18
	25	23	11
	26	24	16
	27	17	10
	28+	48	17
2016
	Foreign students with TB
	Age	Number of students with TB	Detected by screening
	18	16	11
	19	37	25
	20	32	20
	21	44	28
	22	51	21
	23	57	26
	24	41	20
	25	35	17
	26	30	14
	27	13	7
	28+	64	39
2017
	Foreign students with TB
	Age	Number of students with TB	Detected by screening
	18	12	7
	19	37	23
	20	49	32
	21	48	32
	22	49	30
	23	46	25
	24	45	28
	25	20	12
	26	38	14
	27	20	12
	28+	81	35
2018
	Foreign students with TB
	Age	Number of students with TB	Detected by screening
	18	18	8
	19	37	25
	20	45	25
	21	52	37
	22	59	33
	23	46	26
	24	39	21
	25	35	23
	26	34	15
	27	19	9
	28+	71	36
2019
	Foreign students with TB
	Age	Number of students with TB	Detected by screening
	18	23	17
	19	28	12
	20	40	25
	21	40	19
	22	49	19
	23	40	27
	24	39	17
	25	33	19
	26	23	16
	27	18	7
	28+	56	34

## Sheet: Year of registeratio and mode o
Foreign students with TB disease by mode of detection
	Screening	Sought care themselves	Contact investigation	Other/unknown
2015	158	110	24	6
2016	228	137	48	7
2017	250	157	33	5
2018	258	146	48	3
2019	212	130	43	4

## Sheet: Male to female
Foreign students with TB disease
	Male	Female
2015	188	110
2016	275	145
2017	278	167
2018	262	193
2019	240	149

## Sheet: Cty_of_origin
2015				2016				2017				2018				2019
CHN	84			VNM	117			VNM	117			VNM	113			VNM	119
VNM	69			CHN	95			CHN	90			NPL	91			CHN	91
NPL	61			NPL	80			NPL	85			CHN	84			NPL	78
MMR	14			MMR	31			MMR	38			MMR	39			IDN	26
IDN	13			IDN	23			IDN	29			IDN	31			MMR	15
MNG	7			MNG	9			MNG	11			PHL	21			PHL	14
PHL	7			PHL	6			PHL	11			BTN	13			BTN	8
KOR	5			BGD	5			KOR	10			MNG	11			MNG	6
THA	5			KOR	5			KHM	8			LKA	7			BGD	3
BGD	2			TWN	4			BGD	5			BGD	6			KOR	3
MYS	2			KHM	3			IND	4			KHM	3			LKA	3
POL	2			LKA	3			BTN	3			THA	3			THA	3
BRA	1			THA	3			LKA	3			HKG	2			IND	2
ETH	1			ETH	2			THA	2			IND	2			KEN	2
IND	1			MYS	2			AGO	1			KOR	2			PAK	2
KEN	1			UZB	2			DEU	1			UZB	2			CMR	1
KHM	1			IND	1			ETH	1			BRA	1			KHM	1
NZL	1			KEN	1			KEN	1			CMR	1			MWI	1
RWA	1			MOZ	1			KGZ	1			COD	1			MYS	1
SAU	1			RWA	1			MOZ	1			GHA	1			NGA	1
TUR	1			SEN	1			NGA	1			KEN	1			SGP	1
TWN	1			UGA	1			PAK	1			NGA	1			TWN	1
Unknown	17			Unknown	24			SLE	1			PAK	1			ZMB	1
								Unknown	20			PER	1			Unknown	6
Total	298			Total	420							SAU	1
								Total	445			SGP	1			Total	389
												SWE	1
												TWN	1
												UGA	1
Total	2007											Unknown	12
												Total	455
